# Supplementary material for: An in vivo wound healing model for the characterization of the angiogenic process and its modulation by pharmacological interventions
Source: Sci Rep. 2019 Apr 12;9:6004. doi: 10.1038/s41598-019-42479-1 (PMC6461656; doi:10.1038/s41598-019-42479-1)
Supplement: Supplementary file 2 — S1 - S4 [file 41598_2019_42479_MOESM2_ESM.zip]

Archive with 4 entries (4 files):
- supplementary_Videos_included/S1_Control.pptx
- supplementary_Videos_included/S2_AZD4547.pptx
- supplementary_Videos_included/S3_Sunitinib.pptx
- supplementary_Videos_included/S4_AZD4547+Sunitinib.pptx
